# Supplementary material for: Influence of Sexual Dimorphism, Aging, and Differential Cell Capture Efficiency of Blood Separation Systems on the Quality of Platelet-Rich Plasma
Source: J Clin Med. 2022 Mar 18;11(6):1683. doi: 10.3390/jcm11061683 (PMC8953315; doi:10.3390/jcm11061683)
Supplement: Supplementary file 1 [file jcm-11-01683-s001.zip]

Archive with 1 entries (1 files):
- jcm-1606300-supplementary.pdf
